# Supplementary material for: The MFN1 and MFN2 mitofusins promote clustering between mitochondria and peroxisomes
Source: Commun Biol. 2022 May 6;5:423. doi: 10.1038/s42003-022-03377-x (PMC9076876; doi:10.1038/s42003-022-03377-x)
Supplement: Supplementary file 3 — Supplementary Data 1 [file 42003_2022_3377_MOESM3_ESM.xlsx]

## Sheet: Notes
Supplementary Data 1. Analysis of mass spec data. List of candidate proteins determined by a moderated t-test (P-value < 0.05) and fold change (fold change > 1.3),Log2(FC) represents log2 fold change. P-value and -log10(P-value) are also listed for each protein. Gene names were used for simplicity.
(a) Proteins identified with PUP-IT(PEX2) - correlated with Fig. 1c right arm.
(b) Proteins identified with PUP-IT(PEX10) - correlated with Fig. 1d right arm
(c) Proteins identified with PUP-IT(PEX12) - correlated with Fig. 1e right arm

## Sheet: (a)
Gene names	log2(FC)	P-value	-log10(P-value)
PEX19	3.50684	2.24384e-06	5.64901
PEX2	2.4297	3.29896e-06	5.48162
STUB1	2.35713	8.2361e-06	5.08428
ABCD3	2.19469	4.96388e-05	4.30418
TMEM263	1.75891	0.00193312	2.71374
CYB5R1	1.73949	1.891e-05	4.72331
TFAP2A	1.71799	0.019457	1.71092
VAC14	1.70238	0.000142909	3.84494
EIF3H	1.63214	0.000318852	3.49641
WDR1	1.59791	0.000355718	3.44889
RPS20	1.55809	0.0021455	2.66847
ILF3	1.50475	0.0016665	2.7782
PTPN1	1.43683	0.0016331	2.78699
SPEN	1.43578	0.00323731	2.48982
CHD7	1.42	0.00555025	2.25569
PSMA1	1.37623	0.00142496	2.8462
RPL21	1.36063	0.000506502	3.29542
RPL35	1.35735	0.000492849	3.30729
RPL32	1.34916	0.00455946	2.34109
GPATCH4	1.34537	2.75897e-05	4.55925
RPL8	1.3442	0.00942687	2.02563
RBM12B	1.33847	0.0261528	1.58248
GCN1L1	1.33161	0.0134345	1.87178
DNAJA2	1.33048	0.00410666	2.38651
RAP1B	1.31853	0.000560725	3.25125
DDX5	1.31744	0.0277231	1.55716
RAB9A	1.278	0.000723188	3.14075
FAR1	1.26753	0.0126711	1.89718
RPL17	1.2618	0.0322198	1.49188
MATR3	1.2595	0.0258711	1.58719
RPL10A	1.25778	0.024134	1.61737
STK3	1.25326	0.000811277	3.09083
PPP5C	1.23705	0.00185432	2.73182
EIF4B	1.22383	0.012622	1.89887
CHD4	1.21706	0.000155733	3.80762
RPL15	1.19782	0.000504422	3.29721
HSP90AB4P	1.18604	0.00384611	2.41498
CKAP4	1.17767	0.0314947	1.50176
STIP1	1.17677	0.00426945	2.36963
BSG	1.16968	0.000522086	3.28226
PTBP1	1.1693	0.000163678	3.78601
GNL3	1.16476	0.00294305	2.5312
AP3D1	1.1564	0.000347751	3.45873
ETFB	1.15157	0.00319205	2.49593
EIF3B	1.14451	0.0253782	1.59554
FKBP4	1.11342	0.00878773	2.05612
PSIP1	1.11076	0.00808719	2.0922
C11orf98	1.10876	0.000223678	3.65038
NONO	1.10828	0.0490296	1.30954
HNRNPL	1.10264	0.0272596	1.56448
SLC25A6	1.0913	0.0253577	1.59589
GARS	1.08807	0.00410858	2.38631
APEX1	1.08497	0.0129707	1.88704
RPS14	1.08401	0.00253069	2.59676
KARS	1.07975	0.0430373	1.36615
RPS11	1.07895	0.00217681	2.66218
PRSS56	1.0753	0.000296414	3.5281
HPRT1	1.06607	0.00755684	2.12166
RAB1A	1.06278	0.01935	1.71332
TOMM70A	1.06255	9.33029e-05	4.0301
DDX3X	1.06003	0.000111707	3.95192
HDAC1	1.05672	0.00050057	3.30053
PSAT1	1.05458	0.0136241	1.86569
SYNE1	1.04394	0.00579865	2.23667
RPS12	1.04362	0.0185034	1.73275
XPO5	1.03844	0.0296468	1.52802
VDAC1	1.03307	0.033158	1.47941
SCAF4	1.02469	0.00296858	2.52745
HDGF	1.02387	0.00939724	2.027
NSFL1C	1.02102	0.000695459	3.15773
PSMD4	1.02074	0.000259204	3.58636
FKBP3	1.01953	0.02072	1.68361
RPL35A	1.01861	0.00337034	2.47233
RUVBL2	1.01808	0.000530081	3.27566
PSMA4	1.01367	0.00475885	2.3225
CHD1	1.00914	0.00303474	2.51788
MACF1	1.00864	0.00511788	2.29091
HIST1H2BI	1.00526	0.000704772	3.15195
HSP90AA1	0.990198	0.00052664	3.27849
CYB5B	0.986786	0.00015076	3.82171
METAP2	0.98591	0.00167618	2.77568
SARNP	0.983042	0.0153779	1.8131
PEX3	0.974587	0.000352318	3.45307
HIST1H4A	0.970111	0.000103379	3.98557
RPL6	0.967895	0.000936566	3.02846
ECHS1	0.966055	0.00298301	2.52535
TCEA1	0.962702	0.0291505	1.53535
RPS27	0.95843	0.01459	1.83594
CNBP	0.956553	0.00647906	2.18849
ST13	0.954983	0.00145887	2.83598
RPS15A	0.952661	0.00327358	2.48498
CACYBP	0.94581	0.000422019	3.37467
CAPZA1	0.944651	0.000724812	3.13977
SNRPD1	0.942871	0.000131387	3.88145
RPL37A	0.938685	0.00785299	2.10496
HSP90AB1	0.938459	0.00108522	2.96448
CAPG	0.930585	0.000905931	3.0429
ZCCHC10	0.929038	0.00694304	2.15845
SNRPD2	0.927367	0.0169608	1.77055
PSMD1	0.927227	0.014636	1.83458
RPL18	0.923692	0.00249466	2.60299
SHMT2	0.923298	0.00760517	2.11889
TXNRD1	0.912561	0.0185608	1.7314
RAB11B	0.906806	0.00105923	2.97501
EIF3D	0.90621	0.0051527	2.28797
RPL27A	0.901846	0.000299474	3.52364
HNRNPK	0.896692	0.0125415	1.90165
VAPA	0.896461	0.00117488	2.93001
TP53BP1	0.891782	0.0149017	1.82676
SDHA	0.888477	0.00178228	2.74902
SSB	0.886402	0.0079414	2.1001
LBR	0.884815	0.0140401	1.85263
COX4I1	0.881854	0.0139249	1.85621
RPS7	0.880625	0.00118011	2.92808
ILF2	0.873659	0.00190633	2.7198
RPL9	0.873173	0.00388867	2.4102
EIF2S3	0.872545	0.0352883	1.45237
PRDX4	0.867003	0.0113794	1.94388
RPL29	0.866239	0.00404652	2.39292
GOT2	0.864908	0.0303123	1.51838
CCT6A	0.85974	0.0229452	1.63931
DNAJC7	0.857331	0.00407257	2.39013
GSTO1	0.853932	0.00975335	2.01085
PHB2	0.853233	0.0355666	1.44896
KHDRBS1	0.85225	0.00636441	2.19624
PNN	0.851999	0.0236794	1.62563
PARP1	0.849537	0.0299513	1.52358
LONP1	0.846457	0.00269846	2.56888
CCT7	0.842092	0.0155183	1.80916
MCM5	0.838483	0.0183032	1.73747
RPL4	0.829698	0.00121798	2.91436
BRIX1	0.82761	0.000902882	3.04437
RPL19	0.823084	0.00748751	2.12566
TOMM22	0.811356	0.00395285	2.40309
SLC16A3	0.806104	0.000386056	3.41335
GOLGA3	0.802807	0.041601	1.3809
HNRNPA3	0.801727	0.0215656	1.66624
PSMD2	0.797216	0.00362871	2.44025
CCT4	0.795515	0.00139857	2.85432
RPL7	0.791566	0.00123458	2.90848
DNM1L	0.787254	0.0293263	1.53274
RPL28	0.777573	0.00423321	2.37333
CCDC43	0.776091	0.00141523	2.84917
CWC22	0.774753	0.0209217	1.6794
ACADVL	0.769994	0.0256651	1.59066
TECR	0.768858	0.00521369	2.28285
GOT1	0.767943	0.00706286	2.15102
ATP5C1	0.765916	0.0203198	1.69208
RDX	0.764573	0.0431313	1.36521
EEF1G	0.762784	0.0441866	1.35471
FUBP1	0.756763	0.0476005	1.32239
PAICS	0.75456	0.0464289	1.33321
HPD	0.753237	0.025102	1.60029
ZC3HAV1	0.743397	0.00212389	2.67287
CMBL	0.740178	0.00660399	2.18019
EDF1	0.738588	0.0387537	1.41169
MTHFD1L	0.735648	0.00789863	2.10245
FH	0.734963	0.0398294	1.3998
RPN1	0.732038	0.0295428	1.52955
PDHA1	0.731681	0.0463771	1.3337
RPL23	0.72432	0.0407238	1.39015
RTN4	0.723753	0.00243936	2.61272
YWHAG	0.713612	0.00205075	2.68809
MYBBP1A	0.703688	0.00437877	2.35865
RPS24	0.701409	0.0336206	1.47339
RPS9	0.699808	0.00524089	2.28059
ATP5F1	0.695124	0.00510268	2.2922
EWSR1	0.69141	0.00224093	2.64957
ANXA7	0.689754	0.00228366	2.64137
RPS21	0.687426	0.0115864	1.93605
ALYREF	0.683242	0.00588332	2.23038
CDC42	0.67361	0.00332237	2.47855
CHCHD3	0.673092	0.0100966	1.99582
PPP2R5D	0.672951	0.0489273	1.31045
NPEPPS	0.671599	0.0304922	1.51581
PSMC1	0.668276	0.00397943	2.40018
RPL18A	0.664376	0.0052784	2.2775
SF3B1	0.661307	0.0257204	1.58972
HNRNPM	0.660608	0.0177512	1.75077
HUWE1	0.658941	0.0311777	1.50616
EIF4A3	0.658874	0.00635044	2.1972
TARDBP	0.657828	0.0201001	1.6968
TCERG1	0.654352	0.00300255	2.52251
ATP5B	0.653549	0.00685177	2.1642
RPL13A	0.653421	0.00337794	2.47135
HADHA	0.640144	0.0286334	1.54313
RAB14	0.636895	0.00383525	2.41621
IFITM3	0.620805	0.00411489	2.38564
PSMB5	0.618794	0.0208469	1.68096
43345	0.61851	0.00462053	2.33531
SNRPC	0.61674	0.0135817	1.86705
SUGT1	0.614145	0.0324242	1.48913
MRPL47	0.6139	0.00944396	2.02485
USP14	0.613862	0.0218676	1.6602
HADH	0.61287	0.0202835	1.69286
SF3A1	0.611571	0.0106026	1.97459
THOC2	0.607823	0.00687749	2.16257
RPS23	0.599222	0.002593	2.5862
PDCD6	0.598114	0.0382304	1.41759
CSE1L	0.59581	0.0259072	1.58658
FARSB	0.594334	0.0158725	1.79936
ATP1A1	0.592504	0.0163367	1.78684
RPS29	0.585656	0.0422324	1.37435
H1FX	0.582418	0.00640179	2.1937
RPL13	0.578872	0.0145856	1.83607
SPTBN1	0.578194	0.0125489	1.9014
PSMC5	0.57509	0.00717993	2.14388
WIBG	0.574031	0.00518268	2.28545
LASP1	0.573157	0.0261423	1.58266
AP2M1	0.567272	0.0326412	1.48623
ACBD5	0.557048	0.0339971	1.46856
CYB5R3	0.553958	0.0314928	1.50179
RAC1	0.541441	0.0499647	1.30134
H3F3B	0.541271	0.00537546	2.26958
RPL34	0.530679	0.0135135	1.86923
43160	0.52978	0.00457223	2.33987
PSMC2	0.528496	0.00506939	2.29504
ABCF1	0.527807	0.00609689	2.21489
SFPQ	0.522775	0.0253206	1.59653
DKC1	0.510847	0.0217449	1.66264
MAP2K2	0.503427	0.0177358	1.75115
PRMT5	0.498025	0.023876	1.62204
RPL14	0.497816	0.0149263	1.82605
HSPA8	0.48931	0.0307136	1.51267
HNRNPAB	0.48728	0.0174007	1.75943
DEK	0.481002	0.0370186	1.43158
AKAP17A	0.480389	0.0389565	1.40942
DDX50	0.474701	0.0115918	1.93585
CDC37	0.471927	0.0355275	1.44944
GIGYF2	0.465432	0.0246018	1.60903
DDT	0.462056	0.0432752	1.36376
SUPT16H	0.460831	0.0320728	1.49386
RPS2	0.460402	0.0485645	1.31368
HNRNPA2B1	0.447891	0.0356739	1.44765
HSPA1B	0.439487	0.0310675	1.50769
COX6C	0.43875	0.0306163	1.51405
LMAN2	0.420112	0.0389919	1.40903
VARS	0.413049	0.0447684	1.34903
RPL31	0.410627	0.0284345	1.54615
LARP1	0.400808	0.0217676	1.66219
MTHFD1	0.396506	0.0407158	1.39024
CYCS	0.393331	0.0417116	1.37974
KLF13	0.389509	0.0403652	1.39399
MOB1A	0.389077	0.0275738	1.5595
SGTA	0.388519	0.0315008	1.50168
PSMB7	0.387984	0.0304254	1.51676
RPS26	0.385965	0.0416765	1.38011

## Sheet: (b)
Gene names	log2(FC)	P-value	-log10(P-value)
PEX19	3.11319	1.62881e-05	4.78813
PEX10	2.34724	1.73984e-05	4.75949
ABCD3	1.94891	0.000127118	3.89579
STUB1	1.94793	0.00011568	3.93674
IPO5	1.92766	1.91171e-06	5.71858
MATR3	1.74403	0.00405408	2.39211
ILF3	1.67539	0.00113009	2.94689
VAC14	1.62657	0.00144121	2.84127
CKAP4	1.57266	0.000341983	3.466
WDR1	1.56255	0.000377953	3.42256
EIF3H	1.55995	0.000547125	3.26191
GCN1L1	1.53086	0.0147948	1.82989
DDB1	1.52266	0.0428144	1.36841
PSIP1	1.51446	0.000151967	3.81825
RPL21	1.49872	0.000365713	3.43686
RPS20	1.4959	0.00483443	2.31565
RAP1B	1.48137	0.000151597	3.81931
EIF3B	1.47623	0.00768452	2.11438
DDX5	1.43405	0.0134542	1.87114
CYB5R1	1.37607	0.00102747	2.98823
RPL10A	1.37474	0.0181756	1.74051
NONO	1.36936	0.00719675	2.14286
APEX1	1.36417	0.000181379	3.74141
BSG	1.35905	6.37502e-05	4.19552
PTBP1	1.34811	1.97411e-05	4.70463
PTPN1	1.30524	0.00525743	2.27923
PSMA1	1.27771	0.0021972	2.65813
RAB1A	1.25613	0.0136784	1.86397
HPRT1	1.24584	0.000125712	3.90062
HDGF	1.245	0.00213472	2.67066
TMEM263	1.2165	0.0406054	1.39142
RPL32	1.21041	0.00626592	2.20302
RPL8	1.20815	0.02187	1.66015
HNRNPL	1.20777	0.00423086	2.37357
GNL3	1.2074	0.000256619	3.59071
MCM7	1.20629	0.00713068	2.14687
SLC25A6	1.20371	0.0171314	1.76621
GOT2	1.19478	0.00960973	2.01729
EIF2S3	1.19389	0.002753	2.56019
KARS	1.19171	0.0216493	1.66456
CHD4	1.17171	0.000165368	3.78155
ETFB	1.1686	0.00179954	2.74484
RPS11	1.16596	0.00167779	2.77526
TCEA1	1.15567	0.0102913	1.98753
SPEN	1.15356	0.0234304	1.63022
ILF2	1.15338	0.000279221	3.55405
RPL15	1.15051	7.78432e-05	4.10878
FKBP4	1.14601	0.00827779	2.08209
EIF3D	1.1449	0.000377822	3.42271
GARS	1.14359	0.0054273	2.26542
GPATCH4	1.1421	0.000395472	3.40288
VDAC1	1.14133	0.0182293	1.73923
SOAT1	1.13944	8.28708e-05	4.0816
LMNB1	1.13199	0.00376364	2.42439
RPL17	1.12893	0.0483793	1.31534
RAB9A	1.12854	0.00275511	2.55986
SDHA	1.11432	0.0010436	2.98146
METAP2	1.10922	0.00185846	2.73085
SF3B3	1.10072	0.0465219	1.33234
PRSS56	1.09871	0.00031738	3.49842
TXNRD1	1.09695	0.00803484	2.09502
RPS14	1.09596	0.00323981	2.48948
RPS10	1.09521	0.0161846	1.7909
RAB11B	1.07768	0.000623704	3.20502
CAPRIN1	1.07375	0.0085635	2.06735
SNRPD1	1.06906	0.000106291	3.97351
FAM98B	1.06386	0.0413485	1.38354
OXCT1	1.05807	0.000213442	3.67072
HIST1H4A	1.05664	0.000573742	3.24128
AIFM1	1.04673	0.00394764	2.40366
RPL35	1.04247	0.00476772	2.32169
RNPEP	1.03862	0.0211307	1.67509
CYB5B	1.03584	0.000217483	3.66257
AP3D1	1.03333	0.000163354	3.78687
ALYREF	1.0239	0.00232809	2.633
SARNP	1.01581	0.0163791	1.78571
KHDRBS1	1.01562	0.00404462	2.39312
STK3	1.01504	0.0170831	1.76743
ACADVL	1.01364	0.0028988	2.53778
HSP90AB4P	1.01194	0.0071154	2.1478
TNPO1	1.00843	0.00272332	2.5649
RPS7	1.00566	0.000821386	3.08545
RPN1	1.00386	0.00777589	2.10925
TRIP13	0.990739	0.0421984	1.3747
HUWE1	0.988021	0.0448525	1.34821
RPL37A	0.987779	0.00111072	2.9544
HIST1H2BI	0.987625	0.00140313	2.8529
HNRNPA3	0.985945	0.00285651	2.54416
DNAJA2	0.982296	0.0218718	1.66012
RPL27A	0.980208	0.000300918	3.52155
CCT7	0.977248	0.00679177	2.16802
HSD17B4	0.976352	0.00199236	2.70063
LONP1	0.973873	0.00139123	2.8566
CCT4	0.973096	0.000962746	3.01649
HNRNPK	0.972861	0.0074379	2.12855
DNM1L	0.967796	0.0270134	1.56842
PARP1	0.964203	0.00950674	2.02197
RPS15A	0.961805	0.00507834	2.29428
PSMA4	0.959983	0.00713257	2.14675
ATP5B	0.958072	0.00114826	2.93996
UPF1	0.954564	0.00340742	2.46757
PHB2	0.948686	0.019184	1.71706
MACF1	0.947596	0.00157082	2.80387
RPL9	0.944946	0.00411184	2.38596
NPEPPS	0.944442	0.024624	1.60864
PSAT1	0.943209	0.0308095	1.51132
SCAF4	0.941764	0.0136198	1.86583
FUBP1	0.94079	0.0115784	1.93635
HSP90AA1	0.936578	0.00114531	2.94108
CCT6A	0.935697	0.0188686	1.72426
YWHAG	0.93266	0.000887242	3.05196
SHMT2	0.92642	0.00746	2.12726
SSB	0.92326	0.00189479	2.72244
CNBP	0.922719	0.00400444	2.39746
TMPO	0.920393	0.0350839	1.45489
STIP1	0.91949	0.012364	1.90784
VAPA	0.917979	0.000377252	3.42337
EDF1	0.911943	0.0271675	1.56595
ST13	0.909726	0.00816536	2.08802
SNRPD2	0.905317	0.0264641	1.57734
EEF1G	0.904402	0.0273747	1.56265
HNRNPDL	0.902868	0.0469741	1.32814
RPS12	0.900107	0.0388448	1.41067
PAICS	0.898121	0.0314248	1.50273
PSMD4	0.896549	0.000743676	3.12862
GSTO1	0.891538	0.00676924	2.16946
PSMD2	0.890926	0.00402877	2.39483
COPG1	0.890603	0.0183761	1.73575
HSP90AB1	0.890325	0.00136053	2.86629
C11orf98	0.88646	0.00622602	2.20579
DDX3X	0.883298	0.00081338	3.08971
HADHA	0.882524	0.000461303	3.33601
DDX39B	0.879582	0.0270794	1.56736
ZCCHC10	0.878998	0.0208238	1.68144
PPP5C	0.878914	0.0155962	1.80698
CHD1	0.876986	0.0266982	1.57352
RPL35A	0.872888	0.012122	1.91643
PPP1CA	0.871828	0.00609081	2.21532
RTN4	0.87126	0.000293474	3.53243
HPD	0.869607	0.0166526	1.77852
PSMB1	0.867844	0.0454646	1.34233
IARS	0.862823	0.0327659	1.48458
TOMM70A	0.858296	0.000604068	3.21891
PRDX4	0.845087	0.0103973	1.98308
ASS1	0.843647	0.0230248	1.63781
RPS24	0.840035	0.014261	1.84585
COX4I1	0.835701	0.0177514	1.75077
DDX17	0.830208	0.0418282	1.37853
MYO1E	0.829215	0.0346883	1.45982
AIMP1	0.828917	0.0416936	1.37993
ARF1	0.825579	0.0303638	1.51764
PDCD6	0.82188	0.00261104	2.58319
LBR	0.816449	0.0320747	1.49384
ECHS1	0.812864	0.0062778	2.20219
MYBBP1A	0.811966	0.00232441	2.63369
PRPF19	0.810689	0.031866	1.49667
MCM6	0.803594	0.00667586	2.17549
BTF3L4	0.802491	0.039519	1.40319
TRIM28	0.800634	0.0108349	1.96518
RPL23	0.799682	0.0250759	1.60074
RPL6	0.794166	0.0234734	1.62942
FH	0.788267	0.0170225	1.76898
QARS	0.780119	0.0197018	1.70549
PSMD1	0.779367	0.0221994	1.65366
VDAC2	0.773503	0.030888	1.51021
TOMM22	0.772912	0.00574025	2.24107
MCM5	0.772693	0.043543	1.36108
SF3B1	0.771913	0.0133896	1.87323
TARDBP	0.770917	0.0137591	1.86141
USP14	0.770347	0.00670842	2.17338
PSMC2	0.767094	0.00302325	2.51953
HADH	0.762935	0.0415789	1.38113
EPRS	0.76121	0.0327569	1.4847
ZC3HAV1	0.758444	0.00215029	2.6675
DHX15	0.756947	0.00747201	2.12656
PFKL	0.752703	0.0352261	1.45314
ATP5C1	0.749714	0.0250694	1.60086
SLIRP	0.746258	0.00988002	2.00524
CS	0.742392	0.00234542	2.62978
TCERG1	0.738534	0.00416835	2.38004
TIMM44	0.738314	0.0197485	1.70447
RPL18	0.738064	0.0115346	1.938
SSBP1	0.735772	0.0405495	1.39201
HNRNPM	0.734749	0.0211279	1.67514
ASPH	0.733514	0.0449525	1.34725
CHCHD3	0.732487	0.00129819	2.88666
RUVBL2	0.731231	0.00325603	2.48731
PFKM	0.726023	0.00648008	2.18842
EWSR1	0.724157	0.00212655	2.67233
RPL7	0.721927	0.00213948	2.66969
RARS	0.72179	0.0350184	1.4557
CSE1L	0.717238	0.0286636	1.54267
SFPQ	0.706074	0.0171583	1.76553
HCCS	0.705098	0.0278257	1.55555
POR	0.704483	0.0384794	1.41477
PFN1	0.701605	0.0398245	1.39985
PRPS1	0.701204	0.00444892	2.35175
RPL4	0.697127	0.00492284	2.30778
MAGED2	0.694873	0.0291583	1.53524
HNRNPH1	0.693283	0.0246154	1.60879
IFITM3	0.690922	0.00137762	2.86087
ALDH18A1	0.689809	0.0289697	1.53806
CMBL	0.686776	0.0106374	1.97316
SFXN1	0.685892	0.00543572	2.26474
BRIX1	0.684681	0.0174672	1.75778
PRMT5	0.68281	0.00255728	2.59222
WIBG	0.682432	0.00226103	2.64569
RPL18A	0.673276	0.00331196	2.47991
43345	0.670101	0.0015183	2.81864
RPL34	0.665847	0.0136079	1.86621
RPS21	0.66134	0.0116754	1.93273
TFRC	0.657227	0.0304036	1.51708
EIF4A3	0.657198	0.00677749	2.16893
EIF3L	0.649084	0.0185767	1.73103
GALNT2	0.646874	0.0279827	1.55311
DDX21	0.645152	0.0272669	1.56436
MCM4	0.642846	0.0420588	1.37614
RPS9	0.634267	0.00366599	2.43581
PPP2CA	0.631929	0.0279438	1.55372
AHCY	0.628321	0.0457647	1.33947
ARF4	0.626195	0.0237837	1.62372
SPTBN1	0.623933	0.00488507	2.31113
ATP1A1	0.616626	0.0233996	1.63079
SRP14	0.615559	0.0272123	1.56523
GMPS	0.615153	0.0434551	1.36196
HAT1	0.611155	0.00794102	2.10012
ABCF1	0.610521	0.00336097	2.47354
COX6C	0.606684	0.0256156	1.5915
UBA2	0.599869	0.0240221	1.61939
ANXA7	0.598385	0.0127498	1.8945
SNRPC	0.597665	0.0295923	1.52882
PSMB5	0.597296	0.0140989	1.85082
TECR	0.59612	0.0392033	1.40668
AP2M1	0.595989	0.0227855	1.64234
CYC1	0.592758	0.0286626	1.54268
PSME1	0.591826	0.0337095	1.47225
RAC1	0.590857	0.0385607	1.41386
RPS16	0.590788	0.0244389	1.61192
HNRNPR	0.587014	0.0113681	1.94431
RPL28	0.584874	0.00321308	2.49308
RPS2	0.584147	0.0250232	1.60166
PKN2	0.582462	0.0255159	1.59319
RPS3A	0.57848	0.0235537	1.62794
TUFM	0.576741	0.0477155	1.32134
SLC7A5	0.576456	0.0264887	1.57694
RPL14	0.574236	0.00730959	2.13611
EPS8L2	0.571614	0.0130774	1.88348
DEK	0.56609	0.00865365	2.0628
MAT2A	0.560118	0.0487923	1.31165
WDR44	0.559324	0.00320056	2.49477
RAB7A	0.550812	0.036235	1.44087
HNRNPA2B1	0.548727	0.0287051	1.54204
PPIA	0.538081	0.034721	1.45941
RPL13A	0.53733	0.0193958	1.71229
MTA2	0.534692	0.0302895	1.51871
KPNB1	0.530996	0.0382477	1.4174
PRMT1	0.530826	0.0306047	1.51421
LMAN2	0.528913	0.00853408	2.06884
NDUFA9	0.52848	0.0360292	1.44335
YWHAH	0.527811	0.0247929	1.60567
CAPZA1	0.514694	0.016824	1.77407
RAB6A	0.513926	0.0107234	1.96967
API5	0.512036	0.0372458	1.42892
CAP1	0.51163	0.0496409	1.30416
H3F3B	0.51151	0.00876993	2.057
TALDO1	0.506389	0.0203263	1.69194
PSMC5	0.505648	0.0185528	1.73159
RPL23A	0.500876	0.0181043	1.74222
DAZAP1	0.497857	0.0443877	1.35274
MTDH	0.497583	0.0320608	1.49403
TMED9	0.496886	0.00657138	2.18234
MTHFD1	0.491755	0.0392349	1.40633
IPO7	0.489519	0.0253804	1.5955
CPNE3	0.483082	0.00994449	2.00242
HNRNPAB	0.474439	0.0199596	1.69985
RPL7A	0.473649	0.0299406	1.52374
LARP1	0.467305	0.0212121	1.67342
SNRPA1	0.450576	0.0120613	1.91861
RPS4X	0.448149	0.0490135	1.30968
RPL39P5	0.446246	0.0420943	1.37578
MOB1A	0.433173	0.016695	1.77741
CISD1	0.431801	0.0119793	1.92157
UBE2V2	0.423567	0.0458263	1.33888
ALDH7A1	0.422457	0.0118867	1.92494
THOC2	0.416212	0.0355495	1.44917
RPS23	0.410415	0.0223827	1.65009
H1FX	0.410414	0.0439992	1.35656
DKC1	0.405775	0.0143763	1.84235
SUPT16H	0.403996	0.0485928	1.31343
RPL13	0.395789	0.0436901	1.35962
RPL26	0.393238	0.0237445	1.62444

## Sheet: (c)
Gene names	log2(FC)	P-value	-log10(P-value)
TOMM70A	3.4101	1.20492e-05	4.91904
PEX12	3.21467	0.00290455	2.53692
CYB5R1	2.67576	2.30323e-05	4.63766
PEX19	2.30834	0.0307207	1.51257
RAB9A	2.01115	4.99669e-05	4.30132
43160	1.959	0.000482136	3.31683
CYB5B	1.94225	0.000986634	3.00584
STUB1	1.87322	0.000423916	3.37272
HSP90AA1	1.7974	0.00495674	2.3048
TOMM22	1.66859	0.00209982	2.67782
RMDN3	1.66607	0.00173434	2.76087
PTBP1	1.64262	0.00381324	2.41871
GCN1L1	1.63382	0.00390539	2.40834
RAP1B	1.62533	3.38168e-05	4.47087
RPL8	1.54485	0.00706554	2.15085
DHX9	1.48018	0.0335631	1.47414
HPRT1	1.46605	0.000508257	3.29392
ABCD3	1.44294	0.00209217	2.6794
RAB1A	1.40871	0.0119045	1.92429
HNRNPK	1.40446	0.0104016	1.9829
CHD4	1.3955	0.000824739	3.08368
MATR3	1.38037	0.0184262	1.73456
MFN1	1.37251	0.000169507	3.77081
GARS	1.36994	0.00351411	2.45418
PTPN1	1.36594	0.00727868	2.13795
OXCT1	1.36445	0.000593542	3.22655
SPEN	1.36413	0.00064804	3.1884
ILF2	1.34452	0.0146329	1.83467
HSP90AB1	1.33549	0.000272113	3.56525
RPS10	1.33518	0.0384776	1.41479
BCL2L13	1.3209	0.00046626	3.33137
YWHAG	1.29424	0.0263836	1.57867
DDX3X	1.29361	0.000491259	3.30869
CCT7	1.23645	0.0146571	1.83395
VAC14	1.22392	0.0227059	1.64386
RPS7	1.2146	0.0195601	1.70863
STIP1	1.19458	0.00287068	2.54201
TMEM263	1.19346	0.0212321	1.67301
ATP5B	1.18414	0.0409479	1.38777
RPS24	1.17149	0.0393969	1.40454
RPL21	1.17094	0.00305539	2.51493
RPS21	1.16649	0.000423267	3.37339
SLC25A6	1.15835	0.027301	1.56382
DNM1L	1.15706	0.0252689	1.59741
ECHS1	1.13807	0.0109907	1.95897
IPO5	1.12332	0.00467319	2.33039
PSIP1	1.11053	0.00993612	2.00278
PHB	1.10904	0.0313291	1.50405
RPL15	1.09861	0.000281158	3.55105
RBM12B	1.09219	0.0464603	1.33292
AP3D1	1.09145	0.000668425	3.17495
CAST	1.08139	0.0202191	1.69424
RPL31	1.07672	0.0488404	1.31122
MYL12A	1.07274	0.0192853	1.71477
CAPG	1.06928	0.000759239	3.11962
RPL7	1.0605	0.012943	1.88797
PSMA4	1.05168	0.0111879	1.95125
EIF3B	1.03004	0.0431327	1.36519
CAPRIN1	1.02678	0.002423	2.61565
LMNB1	1.01362	0.00495384	2.30506
TXNRD1	1.01137	0.0156397	1.80577
OCIAD1	1.00048	0.0256574	1.59079
TARDBP	0.995734	0.0215345	1.66687
ETFB	0.984544	0.00894029	2.04865
YARS	0.968866	0.0143009	1.84464
METAP2	0.95923	0.00459351	2.33786
MCM7	0.957474	0.0068761	2.16266
EXD2	0.955854	0.0140848	1.85125
FH	0.948445	0.038364	1.41608
PPP1CA	0.935556	0.0122823	1.91072
CCT6A	0.933625	0.0212077	1.67351
CCT4	0.933454	0.000447628	3.34908
EIF4B	0.932675	0.0289555	1.53827
GPATCH4	0.927505	0.0278408	1.55532
KARS	0.927078	0.0296941	1.52733
PFN1	0.903179	0.0238917	1.62175
TSN	0.902763	0.0280706	1.55175
PDCD6	0.897067	0.00486635	2.3128
HNRNPL	0.895454	0.0349795	1.45619
SSB	0.888181	0.00230168	2.63795
SRP14	0.882924	0.0176196	1.754
PRSS56	0.877649	0.0131813	1.88004
RPL6	0.876238	0.000817444	3.08754
GNL3	0.870868	0.0273987	1.56227
DNAJA2	0.868188	0.0344369	1.46298
PSAT1	0.867035	0.0220406	1.65678
PPP2R5D	0.859707	0.00225849	2.64618
MYBBP1A	0.857391	0.00591296	2.2282
GMPS	0.856005	0.0111537	1.95258
BSG	0.837642	0.0362262	1.44098
XPO1	0.827547	0.0160659	1.7941
PAICS	0.821819	0.0285641	1.54418
FAF2	0.821108	0.00113904	2.94346
POR	0.817453	0.0229879	1.6385
BRD2	0.812273	0.00275687	2.55958
SUGT1	0.808245	0.0120049	1.92064
FKBP3	0.808099	0.0261826	1.58199
AIFM1	0.80795	0.0219616	1.65834
RDX	0.802366	0.0160809	1.79369
MTA2	0.800793	0.00165535	2.78111
MCM4	0.796966	0.00124718	2.90407
PSMA2	0.794245	0.0432868	1.36364
C11orf98	0.789201	0.0275079	1.56054
EIF2S3	0.782012	0.0463518	1.33393
VAPA	0.781746	0.0251262	1.59987
CNBP	0.778302	0.00435196	2.36132
ARF4	0.777689	0.0324754	1.48844
NPEPPS	0.762905	0.00330439	2.48091
EEF1G	0.758543	0.0488722	1.31094
CDC42	0.758176	0.00616391	2.21014
SDHA	0.757492	0.0270464	1.56789
DNAJC7	0.753125	0.00372654	2.42869
EFHD2	0.750221	0.0370828	1.43083
PSMD4	0.744963	0.0419432	1.37734
HNRNPM	0.744032	0.0194109	1.71196
BAX	0.74367	0.0244597	1.61155
HIST1H4A	0.737563	0.0329033	1.48276
SFPQ	0.735153	0.0201397	1.69595
MAGED2	0.734233	0.0409784	1.38744
CS	0.728643	0.00310857	2.50744
HNRNPA3	0.727702	0.0258118	1.58818
HAT1	0.723457	0.0188377	1.72497
RPS16	0.721999	0.0491726	1.30828
HUWE1	0.718862	0.0305404	1.51513
RPN1	0.709785	0.0430597	1.36593
OLA1	0.703917	0.0202472	1.69363
MFN2	0.695927	0.0418881	1.37791
SLC16A3	0.695629	0.0332298	1.47847
HK2	0.683736	0.0168267	1.774
DDAH1	0.682264	0.0103406	1.98545
CHCHD3	0.676958	0.0291861	1.53482
HPD	0.665141	0.0407296	1.39009
PDCD4	0.660143	0.0389395	1.40961
IMPDH2	0.648912	0.0196805	1.70596
CYC1	0.639124	0.0341325	1.46683
RNH1	0.631098	0.0159331	1.7977
UPF1	0.626502	0.03703	1.43145
KHDRBS1	0.619196	0.0346114	1.46078
ACADVL	0.609033	0.0347114	1.45953
LONP1	0.608723	0.0108716	1.96371
NT5C3A	0.606942	0.0321361	1.49301
ZC3HAV1	0.606044	0.0251783	1.59897
PSMC2	0.604629	0.00813087	2.08986
EPS8L2	0.600407	0.0116224	1.9347
RAB7A	0.593377	0.0386963	1.41233
PRPF19	0.585774	0.0425003	1.37161
MAVS	0.585458	0.0380141	1.42006
MOB1A	0.584098	0.00833017	2.07935
CYCS	0.57998	0.0157171	1.80363
CISD1	0.559102	0.0338814	1.47004
43345	0.555909	0.00682521	2.16588
HSD17B10	0.555011	0.0121858	1.91414
HIST1H2BI	0.548322	0.0234631	1.62961
NNMT	0.541839	0.0480416	1.31838
TUFM	0.536281	0.0282662	1.54873
ABCF2	0.533301	0.0342104	1.46584
CHD9	0.532618	0.0480276	1.31851
MTHFD1L	0.530677	0.035324	1.45193
FLNB	0.529607	0.0303159	1.51833
RAB10	0.503525	0.0293812	1.53193
FAM50A	0.503249	0.0449962	1.34682
RPL18A	0.50261	0.0303917	1.51724
PIR	0.501743	0.0345742	1.46125
TNFAIP2	0.490103	0.0434486	1.36202
GNG12	0.490042	0.0486614	1.31282
ATP5H	0.480298	0.0150843	1.82148
BRIX1	0.478887	0.0438161	1.35837
PSMC1	0.475746	0.0448388	1.34835
HDGFRP2	0.475242	0.0237766	1.62385
LMAN2	0.467928	0.0353494	1.45162
SLC25A1	0.458119	0.0495418	1.30503
HSPH1	0.428681	0.0211657	1.67437
RPL13A	0.420595	0.0394368	1.4041
RSL1D1	0.408402	0.0480923	1.31792
GLUD1	0.403035	0.0474238	1.324
TRABD	0.385547	0.034364	1.4639
