# Supplementary material for: The MFN1 and MFN2 mitofusins promote clustering between mitochondria and peroxisomes
Source: Commun Biol. 2022 May 6;5:423. doi: 10.1038/s42003-022-03377-x (PMC9076876; doi:10.1038/s42003-022-03377-x)
Supplement: Supplementary file 4 — Supplementary Data 2 [file 42003_2022_3377_MOESM4_ESM.xlsx]

## Sheet: Related to fig 4f
Integrated density of PerMit Venus.
Vector	OE MFN1-FLAG	OE MFN2-FLAG
339.393	2085.25	1270.3
727.386	3041.36	717.79
598.853	1900.39	2214.11
1583.13	827.056	1724.89
540.786	3240	1252.5
246.327	2217.68	2134.86
571.73	2104.05	1073.35
387.818	2055.96	2357.96
206.393	2137.31	3852
221.91	2374.77	1568.95
232.98	2434.37	464.879
201.388	2022.31	608.49
351.499	3621.1	2843.81
454.568	2880.28	2215.18
801.056	1794.72	3650.35
648.512	1784.65	1631.79
467.423	1724.23	994.115
633.125	2678.84	1104.06
1774.9	3129.33	1765.28
1971.47	3258.85	1582.69
619.144	1919.79	1072.98
378.151	1149.66	1383.7
1408.02	5163.53	800.345
1360.44	2260.23	1218.97
966.452	2341.61	4561.93
341.2	670.454	1900.84
267.639	1491.92	1564.72
1735.65	2584.89	677.365
2066.87	1117.8	3036.7
364.782	2255.76	2311.11
446.413	1398.6	1218.95
901.668	1868.81	2840.56
1250.7	1930.31	2742.82
1012.39	1658.89	901.733
543.129	2545.02	1624.45
226.105	1729.17	779.92
726.357	4047.88	2396.26
676.037	3591.74	1254.2
950.07	2560.54	2767.52
199.932	799.831	1720.65
641.686	1181.59	1226.81
441.743	1660.36	2111.89
1697.84	2150.17	564.053
1519.48	890.725	1616.11
712.117	503.165	1681.24
971.621	2004.52	1272.07
1467.56	2088.3	809.468
908.062	3016.64	2290.78
880.536	1197.14	1412.6
333.426	2817.24	2120.36
782.909	2199.08	1497.28
603.566	3266.86	2181.63
1333.85	3742.51	1147.23
1575.25	3036.68	1797.5
906.963	1609.01	897.241
1827.3	2468.4	1439.58
559.166	814.985	2620.55
1995.19	1601.56	2141.45
359.858	941.873	3417.11
1156.34	3215.81	2611.61
634.38	1603.67	1974.4
1449.42	1550.37	2382.17
763.449	2155.49	524.321
947.626	676.959	1583.68
1590.22	1295.27	1255.42
1263.02	1581.57	2105.4
695.217	805.068	3005.81
	1032.26	1106.58
	798.211	1354.98
	1549.67	1118.37
	432.966	1179.29
	1309.19	1153.46
	893.205

## Sheet: Related to fig 5c
Histograms display measured fluorescence intensity along the line in the merge panels (the bottom image in Fig. 5a).
	Fluorescence Intensity
Distance(microns)	Mitochondria	MFN2	Peroxisome
0	132	22	30
0.011265	139.518	40.326	38.365
0.02253	113.816	32.279	35.264
0.033796	132.56	35.509	33.234
0.045061	132.342	33.227	28.927
0.056326	127.959	26.397	35.871
0.067591	122.445	32.366	39.654
0.078856	135.209	24.523	63.25
0.090122	123.279	26.914	67.166
0.101387	107.391	31.221	48.979
0.112652	135.502	32.57	77.694
0.123917	120.489	26.443	51.371
0.135182	116.252	22.699	45.962
0.146447	117.218	28.032	40.84
0.157713	119.396	30.952	62.556
0.168978	118.91	45.986	63.685
0.180243	121.776	45.56	60.122
0.191508	112.828	47.517	74.479
0.202773	116.241	79.452	82.982
0.214039	114.764	66.406	42.233
0.225304	115.08	57.532	72.003
0.236569	122.02	74.439	68.268
0.247834	137.51	80.604	53.126
0.259099	125.59	75	66.272
0.270365	112.927	86.247	78.798
0.28163	122.887	99.501	72.235
0.292895	112.367	98.893	86.234
0.30416	119.471	111.837	87.488
0.315425	111.316	115.922	91.185
0.32669	105	132.333	60.333
0.337956	105.484	117.747	123.081
0.349221	101.065	113.583	72.017
0.360486	111.802	98.884	80.463
0.371751	115.882	103.125	84.724
0.383016	105.881	97.049	88.596
0.394282	93.59	97.658	106.682
0.405547	123.738	88.654	95.476
0.416812	102.634	114.986	105.958
0.428077	82.773	76.57	95.465
0.439342	85.922	91.894	130.124
0.450608	94.366	97.055	112.457
0.461873	114.95	96.524	88.442
0.473138	107.704	73.07	110.586
0.484403	110.149	80.958	137.484
0.495668	102.815	76.818	131.09
0.506934	106.598	69.704	117.019
0.518199	111.457	58.955	110.283
0.529464	127.176	68.626	110.487
0.540729	101.652	53.214	105.64
0.551994	86.855	57.463	79.754
0.563259	78.461	56.083	113.55
0.574525	90.554	35.441	133.508
0.58579	91.964	40.482	82.794
0.597055	102.574	34.076	81.572
0.60832	100.168	39.076	107.407
0.619585	103.632	57.893	88.07
0.630851	105.73	50.319	92.431
0.642116	90.288	53.785	77.165
0.653381	75	65	62.333
0.664646	109.621	70.473	57.184
0.675911	80.157	60.138	71.685
0.687177	91.799	56.21	58.967
0.698442	94.583	67.564	79.189
0.709707	69.452	68.686	78.559
0.720972	52.666	68.177	73.876
0.732237	52.583	54.357	68.723
0.743502	57.284	41.375	69.849
0.754768	53.427	78.394	71.233
0.766033	43.595	65.377	51.828
0.777298	33.596	34.887	55.165
0.788563	43.695	38.296	79.359
0.799828	38.459	37.699	94.116
0.811094	37.388	38.408	82.174
0.822359	30.638	26.084	78
0.833624	36.791	28.07	88.562
0.844889	33.265	29.298	80.888
0.856154	32.721	27.141	92.327
0.86742	32.92	26.787	109.551
0.878685	29.332	27.365	127.112
0.88995	27.878	22.045	79.414
0.901215	30.508	34.202	91.075
0.91248	21.622	33.668	100.66
0.923746	29.233	27.358	88.355
0.935011	31.01	18.576	75.08
0.946276	20.491	16.218	76.555
0.957541	32.972	11.136	98.395
0.968806	19.432	18.848	84.904
0.980071	18	22	58

## Sheet: Related to fig 5f
Histograms display measured fluorescence intensity along the line in the merge panels (the bottom image in Fig. 5c).
	Fluorescence Intensity
Distance(microns)	Mitochondria	MFN1	Peroxisome
0	0.9375	28.9766	31.4688
0.011265	5.5348	25.284	37.0742
0.02253	3.738	9.1041	33.8498
0.033796	3.6914	11.2096	52.715
0.045061	12.9881	0.7386	27.6019
0.056326	5.4693	10.9955	53.6833
0.067591	5.0861	11.5431	70.0368
0.078856	3.6935	19.2649	57.7879
0.090122	4.0312	20.2387	46.6365
0.101387	4.0273	23.7097	36.2569
0.112652	0.92	9.8519	37.814
0.123917	20.3445	20.6145	27.6785
0.135182	10.5496	35.0785	57.4463
0.146447	11.886	20.4376	47.4421
0.157713	10.4928	21.7977	36.4109
0.168978	6.6379	18.9822	50.0531
0.180243	17.3994	12.2627	66.0267
0.191508	19.2041	20.3999	55.6226
0.202773	16.3256	23.1895	57.0577
0.214039	27.2867	27.2483	55.8447
0.225304	25.2825	32.6419	44.2867
0.236569	19.7688	52.2944	63.9122
0.247834	19.0039	57.5215	60.2168
0.259099	15.39	66.7907	33.869
0.270365	17.734	54.5082	38.3044
0.28163	40.2404	64.4912	45.0856
0.292895	53.7659	58.1684	32.9533
0.30416	44.6691	51.9313	38.4775
0.315425	31.577	79.6322	35.7918
0.32669	23.5549	100.422	45.6004
0.337956	24.6702	92.8636	31.448
0.349221	68.4643	87.6037	16.242
0.360486	44.3051	89.5875	22.8246
0.371751	32.9866	89.9438	36.9624
0.383016	41.0069	69.8687	22.4052
0.394282	47.6512	62.4426	17.3284
0.405547	59.6613	76.6419	18.1968
0.416812	69.8476	81.2719	10.5218
0.428077	54.7149	79.8353	15.2955
0.439342	59.1968	89.8872	14.8342
0.450608	60.8175	91.0268	15.7974
0.461873	51.8989	66.6468	14.0277
0.473138	40.4257	65.5409	12.3115
0.484403	64.0244	93.2662	13.8382
0.495668	67.5	56.5	4
0.506934	58.4745	68.4241	14.5797
0.518199	52.288	74.5249	19.9911
0.529464	31.5441	61.8403	18.6903
0.540729	35.0664	82.2857	9.9715
0.551994	27.8115	80.3532	4.7921
0.563259	33.0952	30.1733	20.689
0.574525	42.7367	32.3062	10.482
0.58579	38.0608	48.4604	7.47
0.597055	42.0653	37.6997	7.725
0.60832	42	34.972	11.5156
0.619585	40.2473	40.5312	10.1074
0.630851	30.7258	38.5218	13.8425
0.642116	34.5732	26.1806	11.7917
0.653381	12.4159	38.5473	3.5264
0.664646	22.9086	41.1683	4.4337
0.675911	29.6296	42.8807	8.2583
0.687177	19.5603	38.6127	11.1873
0.698442	18.1374	30.5647	9.7285
0.709707	20.4123	20.5452	8.9701
0.720972	20.5331	15.1699	2.4012
0.732237	23.812	15	1.2356
0.743502	21.8682	34.4531	6.625
0.754768	14.2246	39.8536	7.9699
0.766033	16.8853	35.4492	4.5439
0.777298	15.8438	43.1736	6.5679
0.788563	18.8631	35.7585	11.7313
0.799828	21.991	31.5553	7.7896
0.811094	18.5689	51.1347	6.3864
0.822359	19.421	40.5652	1.8966
0.833624	35.2412	28.0909	3.7482
0.844889	25.4071	41.2875	7.3844
0.856154	22.2231	37.281	4.2975
0.86742	33.0835	31.1978	2.9541
0.878685	34.5679	50.9938	8.8147
0.88995	29.3355	56.9519	5.1875
0.901215	35.6349	37.9375	3.948
0.91248	31.5091	36.4858	4.6477
0.923746	34.0215	31.6784	0.3027
0.935011	19.6931	48.688	2.4164
0.946276	34.2151	65.255	11.3745
0.957541	15.084	51.4083	11.1311
0.968806	19.5483	52.8189	6.5128
0.980071	18.8196	49.2173	3.9871
0.991337	19.5352	36.293	4.5

## Sheet: Related to fig 6e
The cell numbers in different stages.
	Clustering	No clustering
OE MFN2 & Vector	189	51
OE MFN2 & MFN2(DTM)	8	98

## Sheet: Related to fig 7b
Fold change of protein levels on immune-blots(Fig. 7a).
	MFN1			MFN2			ABCD3
Effect of leflunomide	1.56501	3.12776	2.28893	2.58936	3.31439	2.5941	0.897192	1.30187	1.35193

## Sheet: Related to fig 7d
Quantification of peroxisome and mitochondrion overlap number in images collected in Fig. 7c.
DMSO	Leflunomide
6	12
18	10
9	24
17	8
8	7
11	34
21	31
10	16
16	27
22	10
19	33
29	33
10	40
14	20
23	16
5	22
13	18
11	35
18	13
38	17
39	20
14	37
29	63
6	25
8	48
11	110
8	50
18	88
22	83
33	79
19	50
13	31
22	42
22	43
16	39
9	23
11	26
19	35
29	55
20	26
3	42
13	40
24	48
20	45
16	22
14	35
17	39
34	24
24	22
22	68
18	42
11	69
11	54
11	36
10	29
6	171
34	78
10	36
2	66
6	49
5	37
3	23
1	84
14	7
17	14
24	19
10	71
18	70
28	108
5	51
8	25
18	62
30	48
15	53
14	13
12	78
21	54
11	20
5	30
5	18
28	19
10	33
7	13
10	46
23	37
16	24
19	46
12	29
15	33
7	40
16	47
12	91
4	147
9	85
13	60
14	77
4	21
9	37
10	45
12	49
12	49
6	79
8	52
11	59
26	67
5	50
15	116
8	42
16	47
11	50
15	49
22	47
7	38
13	8
6	73
16	59
24	31
6	63
9	11
2	79
32	36
21	44
21	27
4	70
58	47
14	87
14	36
18	53
6	63
9	45
12	36
2	26
7	49
7	37
4	46
1	61
22	33
13	41
3	79
2	29
2	31
4	38
3	28
3	29
5	26
10	38
3	40
6	33
9	15
22	18
5	27
42	44
12	21
15	33
15	36
24	20
26	29
13	39
24	33
19	23
9	16
2	35
31	43
16	46
20	37
36	31
24	52
24	36
24	65
35	21
58	20
37	70
5	67
0	59
39	28
15	45
41	43
5	44
33	47
19	43
8	48
9	30
23	37
40	38
34	36
10	34
40	33
28	52
36	28
38	25
23	42
26	17
38	43
65	33
18	28
15	66
19	49
26	28
39	53
29	45
29	50
3	44
13	46
36	17
20	84
19	40
27	39
36	19
17	33
28	43
32	45
20	50
37	69
20	37
38	62
40	30
7	54
28	21
31	59
15	19
35	66
10	78
19	38
18	34
2	41
42	75
34	40
2	67
5	40
7	59
2	92
9	59
7	12
7	70
19	44
25	76
8	16
14	39
6	60
5	13
3	73
1	59
2	20
1	28
1	31
4	75
7	31
9	54
6	34
10	39
18	50
6	44
9	22
6	91
23	12
11	27
22	31
13	62
2	33
6	53
4	47
9	36
11	124
13	39
4	27
1	24
4	31
2	26
1	31
12	50
4	48
7	23
2	34
1	37
2	45
6	47
4	95
8	32
5	32
2	27
15	58
14	51
2	61
10	27
1	5
4	22
7	26
10	49
9	51
13	62
5	61
6	47
8	37
0	44
2	82
3	60
2	43
4	5
4	77
5	31
3	45
3	26
4	21
0	7
1	27
0	28
6	35
3	33
1	19
1	35
3
0
12
22
15
0
3
5
2
3
1
0
6
2
1
1
5
8
1
2
11
3
7
1
11
1
1
5
7
40
0
9
6
11
17
18
3
9

## Sheet: Related to fig 7e
Quantification of peroxisome and mitochondrion overlap area in images collected in Fig. 7c.
DMSO	Leflunomide
0.256	0.821
0.905	0.801
0.412	1.816
0.852	0.413
0.257	0.9
0.627	1.721
1.084	1.334
0.385	0.619
2.128	1.592
2.354	0.289
1.334	1.738
2.566	2.711
0.823	2.937
1.114	1.001
2.064	0.82
0.335	0.852
0.548	0.553
0.346	2.767
1.145	0.687
3.605	0.835
4.063	1.129
1.427	3.469
3.529	5.331
0.406	2.663
0.152	4.83
1.256	12.821
0.485	4.968
0.69	12.81
1.599	9.646
1.94	7.808
2.261	6.341
1.632	1.532
1.924	3.039
2.208	2.72
3.212	3.942
0.382	1.34
0.641	1.844
0.643	2.587
3.19	4.789
1.372	1.531
0.243	2.526
0.618	1.619
1.611	5.419
1.439	3.111
1.128	1.652
1.294	1.647
1.944	3.539
4.215	1.512
2.649	1.384
3.438	5.153
1.591	5.554
0.558	6.133
0.371	3.598
0.824	2.484
0.396	2.42
0.27	20.382
4.652	7.494
0.421	2.468
0.012	8.635
0.33	2.854
0.322	3.451
0.109	2.273
0.002	9.641
0.822	0.339
1.899	0.734
2.541	1.151
0.411	8.626
1.455	6.331
2.545	8.793
0.386	4.227
0.417	1.561
1.175	3.186
1.806	2.366
0.455	1.899
1.091	0.771
1.591	5.488
1.513	5.471
0.581	1.027
0.51	2.12
0.158	1.3
1.991	0.81
0.545	2.806
0.307	0.584
0.747	7.869
1.761	3.633
1.608	1.848
1.436	5.044
1.683	1.836
2.09	1.808
1.344	3.533
1.191	2.827
1.475	10.872
0.227	29.151
0.32	8.176
1.145	4.707
0.902	7.437
0.59	1.572
0.789	2.596
0.401	4.767
0.594	5.884
1.043	3.942
0.221	7.619
0.354	4.555
0.427	6.329
1.738	8.545
1.084	4.438
1.379	8.977
0.591	5.857
0.611	5.576
0.3	3.918
0.715	4.106
2.358	3.8
0.646	1.794
0.769	0.612
0.883	8.632
1.796	4.826
0.702	2.639
0.136	6.931
0.324	0.744
0.247	6.341
2.162	2.656
0.883	6.795
0.582	2.056
0.087	8.481
4.336	3.779
1.234	10.003
0.848	4.341
1.116	5.841
0.274	3.671
0.487	4.29
0.849	3.113
0.281	1.327
0.517	3.195
0.509	3.214
0.117	1.91
0.154	6.238
1.141	2.337
0.538	2.535
0.128	9.773
0.233	3.361
0.197	1.768
0.286	3.809
0.284	1.498
0.038	2.597
0.534	2.245
0.373	2.767
0.286	2.985
0.274	1.497
0.401	0.768
1.368	0.49
0.321	1.849
2.893	2.69
1.304	1.139
1.597	2.364
1.372	2.082
1.797	0.995
1.66	1.717
0.452	2.267
4.456	2.946
0.804	2.472
0.442	1.188
0.026	2.579
5.12	3.685
1.682	3.846
2.597	4.46
4.163	2.24
1.797	3.105
2.583	2.099
3.381	5.17
2.692	1.3
4.091	2.802
3.545	6.843
0.262	7.623
0	5.187
3.392	2.638
2.254	3.12
4.515	3.92
0.17	3.404
3.029	4.959
1.54	3.183
1.091	4.103
0.641	1.728
2.129	1.882
5.422	3.846
3.122	2.4
0.672	3.186
6.511	2.197
4.33	4.469
5.248	3.756
5.882	2.61
1.239	4.03
2.432	1.081
2.7	3.896
6.106	2.649
1.351	0.958
1.402	6.442
0.809	4.351
1.58	1.91
4.55	4.549
2.252	4.137
2.252	3.637
0.14	2.429
0.355	4.179
2.37	1.362
2.267	6.787
1.137	2.321
3.185	4.431
4.688	1.043
2.304	2.485
2.913	3.053
2.382	4.012
3	5.429
3.732	8.049
2.024	3.674
2.836	4.372
4.478	2.938
0.642	4.115
1.192	1.198
2.54	7.717
2.409	2.068
1.256	4.988
0.831	4.789
1.788	3.365
2.316	2.086
0.235	2.695
6.118	4.954
4.964	2.853
0.103	3.924
0.186	2.101
0.154	5.19
0.112	9.855
0.326	3.255
0.281	1.315
1.117	5.615
1.075	3.814
2.107	8.322
0.846	0.86
0.68	2.293
0.424	8.79
0.221	0.624
0.024	4.963
0.008	3.807
0.235	1.132
0.012	2.506
0.093	2.821
0.366	6.335
0.325	2.17
0.61	4.917
0.271	1.891
0.463	4.133
1.231	4.714
0.167	3.82
0.237	2.219
0.814	8.32
1.839	0.79
0.75	1.846
1.661	1.757
0.588	6.843
0.105	1.615
0.594	5.496
0.328	4.409
1.163	3.276
1.382	12.809
1.063	4.961
0.336	1.622
0.055	1.682
0.154	2.354
0.03	1.137
0.004	2.558
0.414	3.363
0.115	2.971
0.681	2.373
0.01	4.016
0.016	2.27
0.008	3.296
0.109	6.57
0.392	9.528
0.437	1.937
0.097	2.053
0.008	1.777
0.583	5.306
0.762	3.683
0.063	7.093
0.483	2.645
0.008	0.191
0.184	1.082
0.581	2.351
0.44	5.1
0.143	6.248
0.207	6.945
0.196	3.942
0.152	2.676
0.313	3.588
0	2.883
0.024	5.273
0.02	6.399
0.117	1.973
0.151	0.14
0.026	10.208
0.117	1.961
0.283	4.515
0.089	1.955
0.148	1.409
0	0.578
0.11	1.636
0	1.532
0.139	3.636
0.008	1.784
0.01	1.291
0.079	2.875
0.091
0
0.388
0.856
0.924
0
0.063
0.143
0.004
0.046
0.134
0
0.426
0.026
0.02
0.016
0.144
0.266
0.014
0.032
0.469
0.071
0.061
0.095
0.239
0.006
0.002
0.242
0.377
2.473
0
0.288
0.418
0.853
0.862
0.845
0.054
0.524

## Sheet: Related to fig 7f
The mean fluorescence intensity of PerMit Venus in different treatment conditions.
	Mean fluorescence intensity
	DMSO	Leflunomide
Rep1	1199	1424
Rep2	1350	1456
Rep3	1203	1523
